# Supplementary material for: Revealing the Pharmacological Mechanism of Tibetan Medicine Wugeng San in Treating Rheumatoid Arthritis Through an Integrated Strategy of Chemical Composition Analysis, Network Pharmacology, Machine Learning, and In Vivo Experiments
Source: Pharmaceuticals (Basel). 2026 Apr 30;19(5):718. doi: 10.3390/ph19050718 (PMC13209509; doi:10.3390/ph19050718)
Supplement: Supplementary file 1 [file pharmaceuticals-19-00718-s001.zip]

Archive with 1 entries (1 files):
- pharmaceuticals-4259751-supplementary.pdf
